# Supplementary material for: The first hyaenodont from the late Oligocene Nsungwe Formation of Tanzania: Paleoecological insights into the Paleogene-Neogene carnivore transition
Source: PLoS One. 2017 Oct 11;12(10):e0185301. doi: 10.1371/journal.pone.0185301 (PMC5636082; doi:10.1371/journal.pone.0185301)
Supplement: S1 Dataset — The character-taxon matrix used in this study, formatted in the phylogenetics program Mesquite. (NEX) [file pone.0185301.s005.nex]

#NEXUS
[written Mon Apr 03 23:42:14 EDT 2017 by Mesquite  version 3.10 (build 765) at Matthews-MacBook-Pro-3.local/192.168.0.8]

BEGIN TAXA;
	DIMENSIONS NTAX=81;
	TAXLABELS
		Maelestes_gobiensis Altacreodus Akhnatenavus_leptognathus Akhnatenavus_nefertiticyon Allopterodon_torvidus Anasinopa_leakeyi Apterodon_gaudryi Apterodon_langebadrae Apterodon_macrognathus Arfia_gingerichi Arfia_shoshoniensis Arfia_opisthotoma Boualitomus Boritia_duffaudi Brychotherium_ephalmos Cynohyaenodon Dissopsalis_pyroclasticus Eoproviverra Eurotherium_matthesi Eurotherium_theriodis Furodon Galecyon_chronius Galecyon_mordax Galecyon_morloi Galecyon_peregrinus Gazinocyon_vulpeculus Glibzegdouia Hemipsalodon Hyaenodon_horridus Hyaenodon_ErgiliynDzo Hyaenodon_minor Hyaenodon_exiguus Hyaenodon_neimongoliensis Hyainailouros_sulzeri Indohyaenodon Isohyaenodon_pilgrimi Kerberos Koholia Kyawdawia Lahimia Leakitherium_hiwegi Lesmesodon Limnocyon_verus Leonhardtina_gracilis Masrasector_aegypticum Masrasector_ligabuei Matthodon_tritens Megistotherium Metapterodon Metasinopa_spp. Morlodon Orienspterodon_dahkoensis Oxyaenoides_bicuspidens Oxyaenoides_lindgreni Paratritemnodon Paroxyaena_sp Parvagula_palulae Preregidens_langebadrae Prolimnocyon_atavus Prolimnocyon_chowi Propterodon_tongi Propterodon_morrisi Proviverra Prototomus_minimus Prototomus_phobos Pterodon_africanus Pterodon_dasyuroides Pterodon_phiomensis Pyrocyon_strenuus Quasiapterodon Quercytherium_simplicidens Quercytherium_tenebrosum Sinopa_grangeri Sinopa_jilinia Teratodon Thinocyon Tinerhodon Tritemnodon_agilis Pakakali Mlanyama_sugu Masrasector_nananubis 
	;

END;


BEGIN CHARACTERS;
	DIMENSIONS  NCHAR=143;
	FORMAT DATATYPE = STANDARD GAP = - MISSING = ? SYMBOLS = "  0 1 2 3";
	CHARSTATELABELS 
		1 First_mental_foramen_position /  inferior_to_p1 inferior_to_p2, 2 Second_mental_foramen_position_ /  inferior_to_p3 inferior_to_p4, 3 p1_presence /  present absent, 4 p1_root_number /  two_roots one_root, 5 p2_talonid_mesiodistal_length /  absent_to_short elongate_with_distinct_inflection_separating_postprotocristid_from_talonid, 6 p2_to_p3_relative_mesiodistal_length /  p2_shorter_than_p3 p2_as_long_or_longer_than_p3, 7 p3_inclination_ /  'perpendicular to horizontal ramus, tooth forms isosceles triangle in buccal view' 'tooth inclines distally, preprotocristid mesially convex', 8 p3_buccolingual_width_relative_to_mesiodistal_length /  width_33%_of_length width_50%_of_length width_more_than_50%_of_length, 9 p3_paraconid_morphology_ /  absent_or_small developed_with_distinct_postparacristid, 10 p3_talonid_mesiodistal_length /  'short, cusp-like' 'long, distinct inflection separating postprotocristid from talonid', 11 p3_entoconid /  absent present, 12 p3_to_p4_relative_mesiodistal_length /  p3_shorter_than_p4 p3_as_long_or_longer_than_p4, 13 p4_inclination /  perpendicular_to_horizontal_ramus_tooth_forms_isosceles_triangle_in_buccal_view 'tooth inclines distally, preprotocristid mesially convex', 14 p4_paraconid_morphology /  present_but_poorly_developed paraconid_well_developed paraconid_indistinct_to_absent, 15 p4_metaconid_ /  absent 'present, usually weakly developed or ridge-like', 16 p4_entoconid /  absent present, 17 p4_hypoconid_height /  'short, less than 33% of protoconid height' 'tall, more than 33% protoconid height', 18 p4_talonid_basin /  buccolingually_compressed_and_shallow buccolingually_wide_and_deep absent, 19 p4_precingulid_and_postcingulid /  absent present, 20 p4_relative_height /  mesiodistally_longer_than_height mesiodistally_shorter_than_height mesiodistal_length_and_height_subequal, 21 p4_height_relative_to_molars /  Shorter_than_all_molars Taller_than_m1_only Taller_than_m2, 22 p5_presence_ /  present_ absent, 23 m1_and_m2_entoconid_morphology /  'well-developed or bulbous' entoconid_reduced_and_crestiform_with_visble_apex undifferentiated_entocristid, 24 'm1 and m2 talonid depth (mod from postfossid)' /  deep_ shallow, 25 m2_entocristid_ /  parallels_hypocristid 'present, stops before metaconid (lower than hypocristid)' weak_ridge_or_absent, 26 m3_entocrisitd_ /  parallels_hypocristid 'present, stops before metaconid (lower than hypocristid)' weak_ridge_or_absent, 27 m1_and_m2_talonid_buccolingual_width /  'narrow, less than 80% width of trigonid' 'wide, greater than 80% trigonid', 28 m1_mesiodistal_length_relative_to_m2 /  m1_subequal_or_longer_than_m2 m1_length_less_than_m2, 29 'm1-m3 trigonid height relative to talonid' /  'trigonid tall on all molars, talonid less than 50% of trigonid height' 'trigonid low on all molars, talonid more than 50% of trigonid height' Trigonid_low_on_M1_and_M2, 30 'm3 postprotocristid distal extent (buccal view)' /  postprotocristid_slopes_mesial_to_distal postprotocristid_perpendicular_to_alveolus 'postprotocristid slopes distal to mesial (overhangs talonid)', 31 m2_cristid_obliqua_orientation_relative_to_mesiodistal_axis /  'lingual to buccal trend (mesial to distal)' parallel_to_mesiodistal_axis buccal_to_lingual_trend, 32 m2_and_m3_paraconid_position /  Directly_mesial_to_protoconid_15_degrees 'slightly lingual 15.1 - 35 degrees' stong_lingual_position_35.1_to_60_degrees, 33 'm3 postparacristid mesial to distal trend (buccal view, carnassial "V")' /  'steep slope to preprotocristid (acute angle with preprotocristid)' 'shallow slope to preprotocristid (approximately 90 degrees with preprotocristid)' forms_an_obtuse_angle_with_preprotocristid, 34 m2_and_m3_paraconid_height_relative_to_protoconid /  paraconid_significantly_shorter_than_protoconid paraconid_slightly_shorter_than_protoconid paraconid_and_protoconid_subequal_in_height, 35 'm3 postparacristid to premetacristid (lingual view)' /  postparacristid_shorter_than_premetacristid postparacristid_subequal_to_premetacristid postparacristid_longer_than_premetacristid, 36 'm3 postparacristid to preprotocristid (buccal view)' /  'postparacristid much shorter than preprotocrisid (30%)' postparacristid_half_length_of_preprotocristid postparacristid_more_than_half_preparacristid_length Subequal, 37 m2_and_m3_metaconid_shape /  Conate_and_connects_to_paraconid_base 'conate, but separated from paraconid' fold_or_ridge absent, 38 'm1 metaconid height (lingual view)' /  taller_than_paraconid_ subequal_to_paraconid_ shorter_than_paraconid_shorter_or_absent, 39 'm2 metaconid height (lingual view)' /  taller_than_paraconid_ subequal_to_paraconid_ shorter_than_paraconid_or_absent, 40 'm3 metaconid height (lingual view)' /  taller_than_paraconid_ subequal_to_paraconid shorter_than_paraconid_or_absent, 41 m2_mesiodistal_length_to_m3_length /  m2_shorter_than_m3 m2_subequal_to_m3 m2_longer_than_m3 m3_absent, 42 'm2 talonid length (% of tooth)' /  '>40%' '40%-30%' '29%-21%' '<20%', 43 'm3 talonid length (% of tooth)' /  '>40%' '40%-30%' '29%-21%' '<20%', 44 m3_talonid_ /  'present, bears hypoconid and hypoconulid' 'present, only one distinct cusp' absent, 45 m2_buccal_talonid_margin /  steep_slope_distal_to_mesial shallow_slope_distal_to_mesial parallel_to_alveolus slopes_mesial_to_distal, 46 m3_buccal_talonid_margin /  steep_slope_distal_to_mesial shallow_slope_distal_to_mesial parallel_to_alveolus slopes_mesial_to_distal, 47 'm1-m3 ectocingulid' /  weakly_expressed_to_absent distinct_, 48 'm1-m3 postcingulid' /  absent_ present, 49 'm1-m3 ectocingulid to postcingulid connection' /  separated fused, 50 m3_talonid_buccolingual_width_relative_to_m2_talonid_width /  equal narrower, 51 Mandible_inflection_anterior_to_angular_process /  present absent, 52 Angular_process_morphology /  Distinct_process_with_medial_inflection 'gently curved process in-line with mandibular corpus' ventral_infleciton, 53 Mandibular_condyle_position /  superior_to_m3_alveolus directly_distal_to_m3_alveolus inferior_to_m3_alveolus, 54 Coronoid_process_shape /  'Tall, anterior and posterior slopes similar' 'Tall, posterior slope concave' low_and_rounded, 55 Anterior_coronoid_angle_relative_to_horizontal_ramus /  'near vertical, 90 to 100 degrees' 'slight posterior inclination, 100 to 110 degrees' 'strong posterior inclination, greater than 110 degrees', 56 Massenteric_fossa_depth /  'Deeply excavated with stong anterior angle and inferior margin well-defined' 'rounded anterior margin, little inferior definition' deep_fossa_but_poorly_defined_inferior_margin, 57 dP3_parastyle_mesiodistal_length /  more_than_half_metastyle_length_ less_than_half_metastyle_length, 58 'dP3 metacone-paracone fusion' /  metacone_distinct_cusp_ metacone_fused_to_paracone_, 59 dP3_paracone_morphology /  'pre- and postparacrista similar in slope ' preparacrista_distally_inclined_, 60 dP3_metastyle_notch /  Small_inflection_between_postmetacrista_and_metastyle_ deep_notch_between_postmetacrista_and_metastyle_, 61 dP3_Protocone_prominence /  mesiodistal_length_shorter_than_buccolingual_width_ mesiodistal_length_equal_to_or_longer_than_buccolingual_width_, 62 dP3_lingual_cingulum /  present_ absent_, 63 dP4_main_cusp_height /  paracone_taller_than_metacone_ Paracone_subequal_to_metacone_ Paracone_shorter_than_metacone_, 64 dP4_protocone_orientation /  Protocone_projects_mesially_to_parastyle_margin_ Protocone_projects_lingually_and_does_not_align_with_parastyle_, 65 dP4_ectoflexus /  Deep_and_distinct_inflection_between_metacone_and_metastyle_ Indistinct_or_shallow_inflection_between_metacone_and_metastyle_, 66 Upper_incisor_count /  3_or_more 2_or_fewer, 67 'lateral-most upper incisor' /  'Incisiform (similar to mesial incisor)' 'Caniniform (similar to canine)', 68 P3_lobe_of_the_protocone /  absent present_but_small protocone_well_developed_and_individuated_, 69 P3_root_number /  two_roots three_roots, 70 P3_contact_with_P4_parastyle /  P3_contacts_or_aligned_with_P4_parastyle P3_framed_by_P4_parastyle, 71 P4_parastyle_ /  distinct_ very_reduced_to_absent, 72 P4_protocone_alignment /  aligned_transversely_with_paracone protocone_shifted_mesially_relative_to_paracone, 73 P4_protocone_morphology /  bulbous_and_distinct_from_the_paracone 'weak separation from paracone - shelf to cingulum-like', 74 'P4 postmetacrista (=metastylar blade)' /  short elongate, 75 P4_metastyle_contact_with_M1 /  P4_metastyle_braced_buccally_by_M1_parastyle P4_metastyle_contacts_mesial_aspect_of_M1_parastyle, 76 M1_and_M2_postmetacrista_curvature /  straight_with_carnassial_notch postmetacrista_arcuate_no_carnassial_notch_, 77 M1_and_M2_postmetacrista_length /  short_with_caranssial_blade_shorter_than_the_parametacrista 'intermediate - subequal to slightly longer than parametacrista' 'elongate - greater than 1.5x length of parametacrista', 78 M1_mesiodistal_length_relative_to_M2 /  M1_subequal_or_longer_than_M2 M1_shorter_than_M2, 79 M1_and_M2_premetaconule_crista_ /  present_ absent, 80 M1_and_M2_conules /  metaconule_and_paraconule_present only_paraconule_present metaconule_and_paraconule_absent, 81 M1_and_M2_precingulum_and_postcingulum_ /  absent present, 82 M1_and_M2_precingulum_and_postcingulum_connection /  separated_ fused_lingually, 83 M1_and_M2_protocone_morphology /  'triangular, mesial and distal margins angled' parallel_mesial_and_distal_margins, 84 M1_and_M2_protocone_position_relative_to_paracone_and_meatcone /  centered mesially_shifted, 85 M1_and_M2_metacone_mesiodistal_length_relative_to_paracone /  shorter subequal longer, 86 M1_and_M2_metacone_coronal_cross_section /  circular 'ovoid - slightly compressed buccolingually' 'ellipsoid - strong buccolingual compression', 87 M2_paracone_compression /  'Conical, rounded base' 'ovoid (slight buccolingual compression)' 'ellipsoid (strong buccolingual compression)', 88 M1_and_M2_paracone_and_metacone_separation /  separated_to_base fused_between_base_and_half_of_height Almost_completely_fused, 89 M1_and_M2_paracone_height_ /  paracone_taller_than_metacone paracone_as_tall_as_metacone paracone_shorter_than_metacone, 90 M1_and_M2_protocone_height /  'Lower than paracone/metacone separation' 'Same height as paracone/matacone separation' 'subequal height to paracone/metacone cusps', 91 M2_parastyle_morphology /  absent_ 'Present, shelf-like' Present_and_distinct_cusp, 92 M1_parastyle_compared_to_M2 /  M1_parastyle_relatively_shorter_than_M2_parastyle parastyles_on_M1_and_M2_similar, 93 M1_and_M2_buccal_cingulum /  Absent Weak_ridge_along_metastyle_base Prominent_shelf_forms_shallow_basin_between_metastyle_and_cingulum, 94 M2_ectoflexus /  Strong_indentation_ 'weak - slight curve' 'absent, straight', 95 Ectoflexus_depth_on_M1_and_M2 /  M1_ecoflexus_shallower_than_M2 Same_relative_depth_between_M1_and_M2 'M2 lacks metastyle (no ectoflexus)', 96 M3_metacone_ /  present absent, 97 Nuchal_crest_morphology_ /  medial_to_lateral_trend_from_apex_to_mastoid 'dorsal, lateral margin tapers medially with thin connection to exoccipital' 'lateral margins trend medially, very weak ridge connects to exoccipital', 98 Facial_wing_of_the_lacrimal /  'Extensive (larger then orbit diameter)' 'Moderate (slightly longer than orbit diameter)' 'Reduced (Shorter than orbit diameter)', 99 'Foramen rotundum size (Polly) Rotundum is anteromedial to ovale' /  Slighly_larger_than_foramen_ovale much_larger_than_foramen_ovale, 100 Palatal_rugosity_or_torus_at_distal_margin_of_palate /  'Well-expressed' smooth, 101 Zygomatic_arch_contact /  Short_contact_between_zygomatic_and_squamosal_ Extensive_contact_between_zygomatic_and_squamosal, 102 Superior_squamosal_morphology /  Superior_and_inferior_margins_parallel 'Torsion along superior margin (Apterodon)', 103 Foramen_ovale_orientation_ /  Anterior_orientation_ Palatal_orientation, 104 Exoccipital_condyle_position_ /  'Tall, lateral placement around foramen magnum ' Ventral_placment_around_foramen_magnum, 105 Notch_between_occipital_condyles /  'Ring-like with no rostral excavation' 'Rounded indentation with condyles meeting medially below foramen magnum (Apterodon)' 'Deep excavation with occipital "processes" following notch (Hyaenodon)', 106 Postmandibular_process /  Vertical_orientation_ Strong_anterior_curavture_, 107 Posterior_orbital_process /  'Present, strong expression ' 'Present, weak with frontal "peaked"' absent, 108 Frontal_furrow_ /  'absent, indistinct ' 'present, well defined ', 109 Palatatine_and_pterygoid_medial_contact /  Parallel_posterior_to_palatine_torus Palatines_trend_medially_or_partially_fused fused_entire_length, 110 Pterygoid_size /  'Broad, ventral projection and anteriorly extensive' 'Short anterior extent, trends medially ', 111 Frontoparietal_suture_in_dorsal_view /  Steep_constriction Dorsal_skull_not_waisted_to_suture, 112 'Lateral expansion of the mastoid process (Sol? et al., 2015)' /  Projects_laterally_to_midpoint_of_mandibular_fossa Projects_further_laterally_than_mandibular_fossa, 113 'Mastoido-parocccipital apophysis' /  Short_tubercle 'Well-defined process, prong-like', 114 'Process at maxilla/jugal junction (Sol? et al., 2015)' /  present absent, 115 'Squamosal constriction in dorsal view (Sol? et al., 2015)' /  'present, squamosal does not extend laterally' 'absent, squamosal expanded laterally', 116 Squamosal_ventral_projection /  same_transverse_plane_with_petrosal_ ventral_to_petrosal_, 117 Posterior_braincase_ /  broad_lateral_expansion narrow, 118 'Subarcuate fossa morphology (Polly, 1996)' /  'cup-shaped (Pterodon)' 'shallow and horseshoe-shaped (Hyaenodon)', 119 'Bridge of the stylomastoid foramen primitivum (Polly, 1996)' /  absent_or_slender robust roffed_over_with_secondary_stylomastoid_foramen, 120 Mastoid_sinus_lateral_to_foramen_stylomastoid_primitivum /  absent present, 121 Ridge_of_bone_dividing_posterior_petrosal_sinus_from_foramen_stylomastoid_primitivum /  present reduced_to_absent, 122 'Posterior petrosal sinus (Char. 43, Polly, 1996)' /  absent small greatly_inflated, 123 'Humerus cross-section above brachial flange(Polly)' /  Triangular rounded, 124 Brachial_flange_expression /  medium enlarged reduced, 125 Entepicondylar_foramen /  'present, rounded' 'present, elongate' absent, 126 Medial_epicondyle /  'large (bulbous) ' 'reduced, elongate', 127 Capitulum_morphology /  'rounded, clearly separated ' cylindrical_, 128 Greater_tubercle_of_the_humerus /  'Prominent, taller than humeral head' subequal_to_heght_of_humeral_head, 129 Proximal_trochlear_notch_orientation /  Lateral_position_on_shaft medial_position_on_shaft, 130 'Radial notch orientation (Polly)' /  Curved_and_faces_latterally flattened_and_faces_anteriorly, 131 Olecranon_process_length /  Longer_than_trochlear_notch subequal_or_shorter_than_trochlear_notch, 132 Olecranon_process_orientation_ /  Projects_medially Projects_ventrally_, 133 Third_trochanter_of_femur /  Large small, 134 Astragalar_foramen /  large reduced, 135 Astragalar_condyles /  Divded_by_shallow_depression 'Divided by well-defined fossa', 136 Astragalar_condyle_orientation /  Oblique_relative_to_astragalar_neck Parallel_to_astragalar_neck, 137 Astragalar_head /  Horizontal_orientation_ Slight_vertical_orientation_, 138 Sustentacular_facet /  Clearly_separated_from_astragalar_head Grades_into_articulation_of_astragalar_head, 139 Sustentacular_facet_placement /  plantar_astragalar_neck medial_astragalar_neck, 140 Peroneal_tubercle_tubercle /  Distinct_and_separated_from_cuboid_facet Part_of_a_flange_that_grades_to_cuboid_facet, 141 Cuboid_facet_inclination_ /  Perpendicular_to_calaneal_neck Plantar_inclination_, 142 Calcaneal_neck_trend /  Dorsal_and_plantar_margins_parallel Tapers_proximally_to_calcaneal_tuberosity, 143 Astragular_facet_angle /  Oblique_orientation_to_calcaneal_neck Parallels_calcaneal_neck ; 
	MATRIX
	Maelestes_gobiensis         11010101000000000000200000100102000000000000000000000000??????????000?00(0 1)0?0000010000000012020000??1?0?12020?0?0010???????101111???????????????
	Altacreodus                 (0 1)(0 1)0(0 1)0011000010(0 1)(0 1)0002110100100002000000001000000000??0112???????????(0 1)(0 1)000101000001000100001112000???????????????????????????????????????????????
	Akhnatenavus_leptognathus   0001?1000100020000101121220100110022322203310011001???12???????????????????????????????????????????????????????????????????????????????????????
	Akhnatenavus_nefertiticyon  000111110100020000121121?2010011?02232220331?0010?1???12???????????00?0101001112111112020020110121???1?0??11101?01101??????????????????????????
	Allopterodon_torvidus       00001101101101010010010000110001102100111110221101????????????????000001011021101101110120202000?1?0??????10101?????0??????????????????????????
	Anasinopa_leakeyi           00000002010000011110111001111001012302220010101001111121000010201??10?01001011100?0121012110111????????????????????????????????????????????????
	Apterodon_gaudryi           ?????01200001200001021111?0110110020212211?02?111?????11???????????????????001020?011101011?111????????????????????????????????????????????????
	Apterodon_langebadrae       0001001101001200011021111101100100202?22101021111111???1??????????????000000010011011101011111112??????01?????????????????002001000010000011111
	Apterodon_macrognathus      000100110000110000102121111100010020322211112111111111211000100110110010100001110?011001011110112010110011202011111010101200100000?0?0000011111
	Arfia_gingerichi            ??????11000011000000110011112101101100010000111111?????????????????10?0100?111001101210011111110???????????????????????????????????????????????
	Arfia_shoshoniensis         0001001100001100000011001111200110010?1000001011110????????????????10001001111001101210021101210??????????????????????????0001???????0000??0000
	Arfia_opisthotoma           0001000200000100000011000011200110??0?100000111111?????????????????100010011110011012100211?12?0??????????????????????????000101?????0000??0000
	Boualitomus                 111?001001001101000211110001000100??0?1?1100110001000?02???????????????????????????????????????????????????????????????????????????????????????
	Boritia_duffaudi            0000?111011010011102011000100001101200101110110001??0112???????????????????????????????????????????????????????????????????????????????????????
	Brychotherium_ephalmos      00000102?00001011012112111110001112212220110110101??1011???????01?1?0?01001011000?01221110102111?1?0??????1?1????1?????????????????????????????
	Cynohyaenodon               00000102111011010010110000110201201200111110111000001112???????????10001001011100?01220120211110010010012000100001000?1001?????????????????????
	Dissopsalis_pyroclasticus   000100?20000010111002110111112012123122221312210010?????000010201??100110010111?0?112211201?12?1???????????????????????????????????????????????
	Eoproviverra                ?????????????????????10011110001000000000???000001?????????????????????????01?000?011100012?200????????????????????????????????????????????????
	Eurotherium_matthesi        10001111111111010110111011110100112210110110121111001110??????????0110010110211011012211202011010200?011200100?01??0??0?00???????????1001000000
	Eurotherium_theriodis       ?000111211011101011011101111010011221?110210221111????10???????????110010110211?11012211212?11??0200?011201111001?001?0?00000111???????????????
	Furodon                     0001?1?????01001100011200101010111230?220010001001111?02?????????????????0?02?100?111221011?11?0???????????????????????????????????????????????
	Galecyon_chronius           00010011010110001002112000100001002001122100111001011122???????????1001101100000110111010021111??????????????????????10????????????????????????
	Galecyon_mordax             0001111101011(0 1)00100201?100100001002010?220101110010???12???????????????????00??0110111?1002?11?????????????????????????????????????????????????
	Galecyon_morloi             ????????????01001000011000100001001001112110111001????????????????????0101?00?0011011101002?11?????????????????????????????????????????????????
	Galecyon_peregrinus         ?0????110101(0 1)2001000011000100001002000122100110101?????????????????????????????????????????????????????????????????????????????????????????????
	Gazinocyon_vulpeculus       0001100?00?10000011011100011000100?1001?1000111101??0112???????????00011010020001101111100111110?1???????????????????????112????110001011011110
	Glibzegdouia                ??????????????????????101?1110010122011200?01?1000?????????????????????????0111???0110001?1?21?????????????????????????????????????????????????
	Hemipsalodon                0001?01100001000101021212201001100223?22022100000111??12?????????0110010011021120?010202002011102??0?100??111010011010101??????????????????????
	Hyaenodon_horridus          0000111001011200100121212?0102102222322203320300010222200110011010011010011021120?0122222001021?02010011200121001001012112120110011111111000000
	Hyaenodon_ErgiliynDzo       0001111101001200101221212?01021022223?220331330001122220?????????0010000011021120?0122222001021?020100112001210010010?21??02?111????1??????????
	Hyaenodon_minor             0001110011011200101021212?010210222232220332031001022220??????????011000011021120?0122222001021?0201?011200121001?00012112??????????11101000000
	Hyaenodon_exiguus           0000?0?????112001012212122010210222232220332230001??????111011011??11000011021120?0122222001021?0?01?011201121??1????12112?????????????????????
	Hyaenodon_neimongoliensis   ?00?111101001000100021212?010210222232220332030001????????????????????00110021120?01222220(0 1)1021????????????????????????????????????????????????
	Hyainailouros_sulzeri       ?001?0110100020000022121220?0021112232220331130001????21???????????11??0000021120?1112020021011???????????????????????????00110?1101??010111111
	Indohyaenodon               0001?0??00000001001??11011110011002101?2010011111011???????????????11001011011?11101102??0202100?1?????????0?????1??????????????0010???????0000
	Isohyaenodon_pilgrimi       00011111000011000012112112010121112332220331121001112121??????????????1111?02?120??112?20?2?11?????????????????????????????????????????????????
	Kerberos                    0100?112010010001010212122010111102232220321110001111012?????????0111000000021120?111112001?1101200011001111101?11101?????????????????000011111
	Koholia                     ?????????????????????????????????????????1????????????????????????????1011?0211?0?111112002??1?????????????????????????????????????????????????
	Kyawdawia                   0?01?0??000000010010112001110111102202?2010011111011??11?????????0?00010100011111101011111202110??????????????????????????001??1???????????????
	Lahimia                     111???????????????????11110100010021022211100100010????????????????????????????????????????????????????????????????????????????????????????????
	Leakitherium_hiwegi         ??001012010112001012?121220100211123322203211101011???11101110000?????0111?02112111122120021111?2?????????????????1???????????????????00011???1
	Lesmesodon                  0000?????????????????100001000?100??000??00???100?0001?21100??2?000????????011??????11102?20200?02???0????10??????000??????????1??1??????????0?
	Limnocyon_verus             0000010100000000001201100?110?01?0??000?31??1?110?001002?????????001000101101000100101110110212?02?0000121011001000001????011001000001101000000
	Leonhardtina_gracilis       00001011111110010100?1000011010111220?2211101111110?1112???????????(0 1)0?0101?0210011012221202010000?????????11?????????1???????????????0000000000
	Masrasector_aegypticum      ?0?????10101?????????11011111001?1??0222100011???10???01???????????????????????????????????????????????????????????????????????????????????????
	Masrasector_ligabuei        ????????0????????????????1??10?111230??2??00?1100??????????????????????????01?1?10?121?1112?2??????????????????????????????????????????????????
	Matthodon_tritens           10011012111011010100110121100220212212121220111101101122???????????10?????????????????????????????????????01??????????????011?1????????????????
	Megistotherium              ????????????0200101211212?01002111233?22033?1?000????????????????11?10?0??00?1?????1?????????1??200?1100111120100010101011?21?1??????010011????
	Metapterodon                111?00020000010100001121??010011102332221232130001????1????????????00111110021120?11110200211211???0???????????????????????????????????????????
	Metasinopa_spp.             000101010001010101101110101100111123022221201111101?1111011110?11??????????0110010012121211?10?????????????????????????????????????????????????
	Morlodon                    0000000110000001000011000?11000100?00000?1?00?000??????????????????00?01001011101011110220202000???????????????????????????????????????????????
	Orienspterodon_dahkoensis   000110010100120111021110111100111022322202201111101????1????????????0001000021??0??111?2002?11?????????????????????????????????????????????????
	Oxyaenoides_bicuspidens     00011011110010011000112111010210202132221221101001122120????????????0??????020110?0122012020100???????????????????????????0011?1????0??????0100
	Oxyaenoides_lindgreni       0000??10110010011000?1210000021010213?221221111001????2????????????????????02??????122012?1?11?????????????????????????????????????????????????
	Paratritemnodon             0001?001000110010010111000110111012302?210101111101???11???????????00?10100011101001111101201101???????????????????????????????????????????????
	Paroxyaena_sp               ?00????????002001010112122011011112232220131120001????121111110000?2?00000002111(0 1)00122110010110??110?????120101??1?01??????????????????????????
	Parvagula_palulae           000011?1?10101010100010000100?01?0??00??2??0??000?000102???????????????????????????????????????????????????????????????????????????????????????
	Preregidens_langebadrae     000000?????0110?0100111000100101202111122110000001????1????????????????????????????????????????????????????????????????????????????????????????
	Prolimnocyon_atavus         000001010000000001120100111100010021001221201011010???12??????????????01001010001101010111102121?????????????????????1100001100100000?00?000000
	Prolimnocyon_chowi          ?????????????????????100111100010?2100?22110111101????1????????????????????01?0011012101111?21?????????????????????????????????????????????????
	Propterodon_tongi           00001111111100001010212122010210222222220331100001????10???????????????????????????????????????????????????????????????????????????????????????
	Propterodon_morrisi         00011111101110001012212122010210212211120221110001021110?????????????00?001021100?0122?22000121??????????????????????????1?????????????????????
	Proviverra                  00000100101100010011110000110001100200001110111101001?02???????????00001001011100?0111000121200002?0???12?101?1?????0????0?????????????????????
	Prototomus_minimus          0001?1?????100000000010000110001102200002000111101????????????????????0001?01000110011?101202100???????????????????????????????????????????????
	Prototomus_phobos           00011001010000000001010011110001101100002000111(0 1)01000101?????????0?100101010111010112211012121001111?????????????????????0000001?0??10100???000
	Pterodon_africanus          000100120001120000101121220100110122322202211100011?1012???????????100000100211?11?112020021110?2???????1?????????????????020100000000000010110
	Pterodon_dasyuroides        0(0 1)011102010001011000111122010011102232220220110001111112011110???1110000100021120?1111020020110120001?00111010100100101011?????????????????1111
	Pterodon_phiomensis         00010112000012010010112122010011112232221331110001??2012???????????????????????????????????????????????????????????????????????????????????????
	Pyrocyon_strenuus           0000100201000000000101110011010100110011111000100100??12?????????0?00001011011101011121100201100???????????????????????????????????????????????
	Quasiapterodon              00001101010101001110112011100011002022221110111111011?11???????????10001100001001101010101111001???????????????????????????????????????????????
	Quercytherium_simplicidens  000001?201010001011021000010000120230?1111101111111???10????????????00100000200011112101202?10?0021000112020000011100?10???????????????????????
	Quercytherium_tenebrosum    0000010200010201010221000010020121220?(1 2)21120111001????10???????????00010000020001111210120101111???????????????????????????????????????????????
	Sinopa_grangeri             00011001010001000011111000110001102200002110111110100001?????????001001(0 1)001011101101111011102100110110012101000011101?000012110111100?1?1???000
	Sinopa_jilinia              ????1001?100?????????11000110011102200002000111111001001???????????????????????????????????????????????????????????????????????????????????????
	Teratodon                   000001020001?101010??1101111100111230?22000011100?1???21???????????210100010111?1001101012102000???????????????????????????????????????????????
	Thinocyon                   0000010100000000001001100?110?11?0??0?0?30??1?100?020002???????????1000101101000110121111110212?02?00001210?10100100010??000100100000?001000000
	Tinerhodon                  ????00100001111100022100001?010200??00001000000000???????????????????????0?????????????????????????????????????????????????????????????????????
	Tritemnodon_agilis          00011010010011000011112100110111002111021220111000110112?????????001001010102111100111120020110011?0?0?11?11??101??01?100?001001000010000??0000
	Pakakali                    ????????????????????????????????????????????????????????011101?0???????????????????????????????????????????????????????????????????????????????
	Mlanyama_sugu               0?0011120001?????????121120?002121?33?22023101100??????????????????????????????????????????????????????????????????????????????????????????????
	Masrasector_nananubis       00000101010100000110011011111001112302210000111000010001010101101??1000000101110101121112120211011?011?010111?0011?01?100?00000????????????????

;

END;
BEGIN ASSUMPTIONS;
	TYPESET * UNTITLED   =  unord:  1 -  27 29 -  31 34 -  36 47 -  73 75 -  76 78 -  87 90 -  94 96 98 -  143, ord:  28 32 -  33 37 -  46 74 - 77\3 88 -  89 95 97;

	EXSET * UNTITLED  = ;

	WTSET * UNTITLED  =  1: 1 -  143 ;

END;

BEGIN MESQUITECHARMODELS;
	ProbModelSet * UNTITLED   =  'Mk1 (est.)':  1 -  143;
END;

Begin MESQUITE;
		MESQUITESCRIPTVERSION 2;
		TITLE AUTO;
		tell ProjectCoordinator;
		timeSaved 1491277334943;
		getEmployee #mesquite.minimal.ManageTaxa.ManageTaxa;
		tell It;
			setID 0 7389734922977068761;
			tell It;
				setDefaultOrder  0 1 2 3 4 5 6 7 8 9 76 10 11 12 13 14 15 16 17 18 19 20 21 22 77 23 24 25 26 27 28 29 84 30 89 31 32 33 34 35 36 37 38 39 40 41 42 43 44 45 46 47 48 49 50 51 90 54 55 56 57 58 59 60 61 62 63 64 65 66 67 68 69 70 71 72 73 74 75 78 79;
				attachments ;
			endTell;
		endTell;
		getEmployee #mesquite.charMatrices.ManageCharacters.ManageCharacters;
		tell It;
			setID 0 7378456991246202597;
			tell It;
				setDefaultOrder  0 1 2 3 4 5 6 7 8 9 10 11 12 13 14 15 16 17 18 19 20 21 22 23 24 25 26 27 28 29 30 31 32 33 34 35 36 37 38 39 40 41 42 43 44 45 46 47 48 49 50 51 52 53 54 55 134 135 136 137 138 139 140 141 142 56 57 58 59 60 61 62 63 64 65 66 67 68 69 70 71 72 73 74 75 76 77 78 79 80 81 82 83 84 85 86 87 88 89 90 91 92 93 94 95 96 97 98 99 100 101 102 103 104 105 106 107 108 109 110 111 112 113 114 115 116 117 118 119 120 121 122 123 124 125 126 127 128 129 130 131 132 133;
				attachments ;
			endTell;
			mqVersion 310;
			checksumv 0 3 4223080982 null  getNumChars 143 numChars 143 getNumTaxa 81 numTaxa 81   short true   bits 15   states 15   sumSquaresStatesOnly 30933.0 sumSquares 30933.0 longCompressibleToShort false usingShortMatrix true   NumFiles 1 NumMatrices 1;
			mqVersion;
		endTell;
		getWindow;
		tell It;
			suppress;
			setResourcesState false false 100;
			setPopoutState 300;
			setExplanationSize 0;
			setAnnotationSize 0;
			setFontIncAnnot 0;
			setFontIncExp 0;
			setSize 1243 671;
			setLocation 0 23;
			setFont SanSerif;
			setFontSize 10;
			getToolPalette;
			tell It;
			endTell;
			desuppress;
		endTell;
		getEmployee  #mesquite.charMatrices.BasicDataWindowCoord.BasicDataWindowCoord;
		tell It;
			showDataWindow #7378456991246202597 #mesquite.charMatrices.BasicDataWindowMaker.BasicDataWindowMaker;
			tell It;
				getWindow;
				tell It;
					setExplanationSize 30;
					setAnnotationSize 20;
					setFontIncAnnot 0;
					setFontIncExp 0;
					setSize 1143 599;
					setLocation 0 23;
					setFont SanSerif;
					setFontSize 10;
					getToolPalette;
					tell It;
						setTool mesquite.charMatrices.BasicDataWindowMaker.BasicDataWindow.ibeam;
					endTell;
					setActive;
					setTool mesquite.charMatrices.BasicDataWindowMaker.BasicDataWindow.ibeam;
					colorCells  #mesquite.charMatrices.NoColor.NoColor;
					colorRowNames  #mesquite.charMatrices.TaxonGroupColor.TaxonGroupColor;
					colorColumnNames  #mesquite.charMatrices.CharGroupColor.CharGroupColor;
					colorText  #mesquite.charMatrices.NoColor.NoColor;
					setBackground White;
					toggleShowNames off;
					toggleShowTaxonNames on;
					toggleTight off;
					toggleThinRows off;
					toggleShowChanges on;
					toggleSeparateLines off;
					toggleShowStates on;
					toggleAutoWCharNames on;
					toggleAutoTaxonNames off;
					toggleShowDefaultCharNames off;
					toggleConstrainCW on;
					toggleBirdsEye off;
					toggleShowPaleGrid off;
					toggleShowPaleCellColors off;
					toggleShowPaleExcluded off;
					togglePaleInapplicable on;
					toggleShowBoldCellText off;
					toggleAllowAutosize on;
					toggleColorsPanel off;
					toggleDiagonal on;
					setDiagonalHeight 80;
					toggleLinkedScrolling on;
					toggleScrollLinkedTables off;
				endTell;
				showWindow;
				getWindow;
				tell It;
					forceAutosize;
				endTell;
				getEmployee #mesquite.charMatrices.AlterData.AlterData;
				tell It;
					toggleBySubmenus off;
				endTell;
				getEmployee #mesquite.charMatrices.ColorByState.ColorByState;
				tell It;
					setStateLimit 9;
					toggleUniformMaximum on;
				endTell;
				getEmployee #mesquite.charMatrices.ColorCells.ColorCells;
				tell It;
					setColor Red;
					removeColor off;
				endTell;
				getEmployee #mesquite.categ.StateNamesEditor.StateNamesEditor;
				tell It;
					makeWindow;
					tell It;
						setExplanationSize 30;
						setAnnotationSize 20;
						setFontIncAnnot 0;
						setFontIncExp 0;
						setSize 1143 599;
						setLocation 0 23;
						setFont SanSerif;
						setFontSize 10;
						getToolPalette;
						tell It;
							setTool mesquite.categ.StateNamesEditor.StateNamesWindow.ibeam;
						endTell;
						rowsAreCharacters on;
						toggleConstrainChar on;
						toggleConstrainCharNum 3;
						togglePanel off;
						toggleSummaryPanel off;
					endTell;
					showWindow;
				endTell;
				getEmployee #mesquite.categ.StateNamesStrip.StateNamesStrip;
				tell It;
					showStrip off;
				endTell;
				getEmployee #mesquite.charMatrices.AnnotPanel.AnnotPanel;
				tell It;
					togglePanel off;
				endTell;
				getEmployee #mesquite.charMatrices.CharReferenceStrip.CharReferenceStrip;
				tell It;
					showStrip off;
				endTell;
				getEmployee #mesquite.charMatrices.QuickKeySelector.QuickKeySelector;
				tell It;
					autotabOff;
				endTell;
				getEmployee #mesquite.charMatrices.SelSummaryStrip.SelSummaryStrip;
				tell It;
					showStrip off;
				endTell;
				getEmployee #mesquite.categ.SmallStateNamesEditor.SmallStateNamesEditor;
				tell It;
					panelOpen true;
				endTell;
			endTell;
		endTell;
		endTell;
end;
