# Supplementary material for: The first hyaenodont from the late Oligocene Nsungwe Formation of Tanzania: Paleoecological insights into the Paleogene-Neogene carnivore transition
Source: PLoS One. 2017 Oct 11;12(10):e0185301. doi: 10.1371/journal.pone.0185301 (PMC5636082; doi:10.1371/journal.pone.0185301)
Supplement: S2 Dataset — MrBayes input file with all parameters used in the tip-dating Bayesian analysis. (NEX) [file pone.0185301.s006.nex]

#NEXUS
BEGIN DATA;
	DIMENSIONS NTAX=81 NCHAR=143;
	FORMAT DATATYPE = STANDARD GAP = - MISSING = ? SYMBOLS = " 0 1 2 3";
	MATRIX
	Maelestes_gobiensis 11010101000000000000200000100102000000000000000000000000??????????000?00(0 1)0?0000010000000012020000??1?0?12020?0?0010???????101111???????????????
	Altacreodus (0 1)(0 1)0(0 1)0011000010(0 1)(0 1)0002110100100002000000001000000000??0112???????????(0 1)(0 1)000101000001000100001112000???????????????????????????????????????????????
	Akhnatenavus_leptognathus 0001?1000100020000101121220100110022322203310011001???12???????????????????????????????????????????????????????????????????????????????????????
	Akhnatenavus_nefertiticyon 000111110100020000121121?2010011?02232220331?0010?1???12???????????00?0101001112111112020020110121???1?0??11101?01101??????????????????????????
	Allopterodon_torvidus 00001101101101010010010000110001102100111110221101????????????????000001011021101101110120202000?1?0??????10101?????0??????????????????????????
	Anasinopa_leakeyi 00000002010000011110111001111001012302220010101001111121000010201??10?01001011100?0121012110111????????????????????????????????????????????????
	Apterodon_gaudryi ?????01200001200001021111?0110110020212211?02?111?????11???????????????????001020?011101011?111????????????????????????????????????????????????
	Apterodon_langebadrae 0001001101001200011021111101100100202?22101021111111???1??????????????000000010011011101011111112??????01?????????????????002001000010000011111
	Apterodon_macrognathus 000100110000110000102121111100010020322211112111111111211000100110110010100001110?011001011110112010110011202011111010101200100000?0?0000011111
	Arfia_gingerichi ??????11000011000000110011112101101100010000111111?????????????????10?0100?111001101210011111110???????????????????????????????????????????????
	Arfia_shoshoniensis 0001001100001100000011001111200110010?1000001011110????????????????10001001111001101210021101210??????????????????????????0001???????0000??0000
	Arfia_opisthotoma 0001000200000100000011000011200110??0?100000111111?????????????????100010011110011012100211?12?0??????????????????????????000101?????0000??0000
	Boualitomus 111?001001001101000211110001000100??0?1?1100110001000?02???????????????????????????????????????????????????????????????????????????????????????
	Boritia_duffaudi 0000?111011010011102011000100001101200101110110001??0112???????????????????????????????????????????????????????????????????????????????????????
	Brychotherium_ephalmos 00000102?00001011012112111110001112212220110110101??1011???????01?1?0?01001011000?01221110102111?1?0??????1?1????1?????????????????????????????
	Cynohyaenodon 00000102111011010010110000110201201200111110111000001112???????????10001001011100?01220120211110010010012000100001000?1001?????????????????????
	Dissopsalis_pyroclasticus 000100?20000010111002110111112012123122221312210010?????000010201??100110010111?0?112211201?12?1???????????????????????????????????????????????
	Eoproviverra ?????????????????????10011110001000000000???000001?????????????????????????01?000?011100012?200????????????????????????????????????????????????
	Eurotherium_matthesi 10001111111111010110111011110100112210110110121111001110??????????0110010110211011012211202011010200?011200100?01??0??0?00???????????1001000000
	Eurotherium_theriodis ?000111211011101011011101111010011221?110210221111????10???????????110010110211?11012211212?11??0200?011201111001?001?0?00000111???????????????
	Furodon 0001?1?????01001100011200101010111230?220010001001111?02?????????????????0?02?100?111221011?11?0???????????????????????????????????????????????
	Galecyon_chronius 00010011010110001002112000100001002001122100111001011122???????????1001101100000110111010021111??????????????????????10????????????????????????
	Galecyon_mordax 0001111101011(0 1)00100201?100100001002010?220101110010???12???????????????????00??0110111?1002?11?????????????????????????????????????????????????
	Galecyon_morloi ????????????01001000011000100001001001112110111001????????????????????0101?00?0011011101002?11?????????????????????????????????????????????????
	Galecyon_peregrinus ?0????110101(0 1)2001000011000100001002000122100110101?????????????????????????????????????????????????????????????????????????????????????????????
	Gazinocyon_vulpeculus 0001100?00?10000011011100011000100?1001?1000111101??0112???????????00011010020001101111100111110?1???????????????????????112????110001011011110
	Glibzegdouia ??????????????????????101?1110010122011200?01?1000?????????????????????????0111???0110001?1?21?????????????????????????????????????????????????
	Hemipsalodon 0001?01100001000101021212201001100223?22022100000111??12?????????0110010011021120?010202002011102??0?100??111010011010101??????????????????????
	Hyaenodon_horridus 0000111001011200100121212?0102102222322203320300010222200110011010011010011021120?0122222001021?02010011200121001001012112120110011111111000000
	Hyaenodon_ErgiliynDzo 0001111101001200101221212?01021022223?220331330001122220?????????0010000011021120?0122222001021?020100112001210010010?21??02?111????1??????????
	Hyaenodon_minor 0001110011011200101021212?010210222232220332031001022220??????????011000011021120?0122222001021?0201?011200121001?00012112??????????11101000000
	Hyaenodon_exiguus 0000?0?????112001012212122010210222232220332230001??????111011011??11000011021120?0122222001021?0?01?011201121??1????12112?????????????????????
	Hyaenodon_neimongoliensis ?00?111101001000100021212?010210222232220332030001????????????????????00110021120?01222220(0 1)1021????????????????????????????????????????????????
	Hyainailouros_sulzeri ?001?0110100020000022121220?0021112232220331130001????21???????????11??0000021120?1112020021011???????????????????????????00110?1101??010111111
	Indohyaenodon 0001?0??00000001001??11011110011002101?2010011111011???????????????11001011011?11101102??0202100?1?????????0?????1??????????????0010???????0000
	Isohyaenodon_pilgrimi 00011111000011000012112112010121112332220331121001112121??????????????1111?02?120??112?20?2?11?????????????????????????????????????????????????
	Kerberos 0100?112010010001010212122010111102232220321110001111012?????????0111000000021120?111112001?1101200011001111101?11101?????????????????000011111
	Koholia ?????????????????????????????????????????1????????????????????????????1011?0211?0?111112002??1?????????????????????????????????????????????????
	Kyawdawia 0?01?0??000000010010112001110111102202?2010011111011??11?????????0?00010100011111101011111202110??????????????????????????001??1???????????????
	Lahimia 111???????????????????11110100010021022211100100010????????????????????????????????????????????????????????????????????????????????????????????
	Leakitherium_hiwegi ??001012010112001012?121220100211123322203211101011???11101110000?????0111?02112111122120021111?2?????????????????1???????????????????00011???1
	Lesmesodon 0000?????????????????100001000?100??000??00???100?0001?21100??2?000????????011??????11102?20200?02???0????10??????000??????????1??1??????????0?
	Limnocyon_verus 0000010100000000001201100?110?01?0??000?31??1?110?001002?????????001000101101000100101110110212?02?0000121011001000001????011001000001101000000
	Leonhardtina_gracilis 00001011111110010100?1000011010111220?2211101111110?1112???????????(0 1)0?0101?0210011012221202010000?????????11?????????1???????????????0000000000
	Masrasector_aegypticum ?0?????10101?????????11011111001?1??0222100011???10???01???????????????????????????????????????????????????????????????????????????????????????
	Masrasector_ligabuei ????????0????????????????1??10?111230??2??00?1100??????????????????????????01?1?10?121?1112?2??????????????????????????????????????????????????
	Matthodon_tritens 10011012111011010100110121100220212212121220111101101122???????????10?????????????????????????????????????01??????????????011?1????????????????
	Megistotherium ????????????0200101211212?01002111233?22033?1?000????????????????11?10?0??00?1?????1?????????1??200?1100111120100010101011?21?1??????010011????
	Metapterodon 111?00020000010100001121??010011102332221232130001????1????????????00111110021120?11110200211211???0???????????????????????????????????????????
	Metasinopa_spp 000101010001010101101110101100111123022221201111101?1111011110?11??????????0110010012121211?10?????????????????????????????????????????????????
	Morlodon 0000000110000001000011000?11000100?00000?1?00?000??????????????????00?01001011101011110220202000???????????????????????????????????????????????
	Orienspterodon_dahkoensis 000110010100120111021110111100111022322202201111101????1????????????0001000021??0??111?2002?11?????????????????????????????????????????????????
	Oxyaenoides_bicuspidens 00011011110010011000112111010210202132221221101001122120????????????0??????020110?0122012020100???????????????????????????0011?1????0??????0100
	Oxyaenoides_lindgreni 0000??10110010011000?1210000021010213?221221111001????2????????????????????02??????122012?1?11?????????????????????????????????????????????????
	Paratritemnodon 0001?001000110010010111000110111012302?210101111101???11???????????00?10100011101001111101201101???????????????????????????????????????????????
	Paroxyaena_sp ?00????????002001010112122011011112232220131120001????121111110000?2?00000002111(0 1)00122110010110??110?????120101??1?01??????????????????????????
	Parvagula_palulae 000011?1?10101010100010000100?01?0??00??2??0??000?000102???????????????????????????????????????????????????????????????????????????????????????
	Preregidens_langebadrae 000000?????0110?0100111000100101202111122110000001????1????????????????????????????????????????????????????????????????????????????????????????
	Prolimnocyon_atavus 000001010000000001120100111100010021001221201011010???12??????????????01001010001101010111102121?????????????????????1100001100100000?00?000000
	Prolimnocyon_chowi ?????????????????????100111100010?2100?22110111101????1????????????????????01?0011012101111?21?????????????????????????????????????????????????
	Propterodon_tongi 00001111111100001010212122010210222222220331100001????10???????????????????????????????????????????????????????????????????????????????????????
	Propterodon_morrisi 00011111101110001012212122010210212211120221110001021110?????????????00?001021100?0122?22000121??????????????????????????1?????????????????????
	Proviverra 00000100101100010011110000110001100200001110111101001?02???????????00001001011100?0111000121200002?0???12?101?1?????0????0?????????????????????
	Prototomus_minimus 0001?1?????100000000010000110001102200002000111101????????????????????0001?01000110011?101202100???????????????????????????????????????????????
	Prototomus_phobos 00011001010000000001010011110001101100002000111(0 1)01000101?????????0?100101010111010112211012121001111?????????????????????0000001?0??10100???000
	Pterodon_africanus 000100120001120000101121220100110122322202211100011?1012???????????100000100211?11?112020021110?2???????1?????????????????020100000000000010110
	Pterodon_dasyuroides 0(0 1)011102010001011000111122010011102232220220110001111112011110???1110000100021120?1111020020110120001?00111010100100101011?????????????????1111
	Pterodon_phiomensis 00010112000012010010112122010011112232221331110001??2012???????????????????????????????????????????????????????????????????????????????????????
	Pyrocyon_strenuus 0000100201000000000101110011010100110011111000100100??12?????????0?00001011011101011121100201100???????????????????????????????????????????????
	Quasiapterodon 00001101010101001110112011100011002022221110111111011?11???????????10001100001001101010101111001???????????????????????????????????????????????
	Quercytherium_simplicidens 000001?201010001011021000010000120230?1111101111111???10????????????00100000200011112101202?10?0021000112020000011100?10???????????????????????
	Quercytherium_tenebrosum 0000010200010201010221000010020121220?(1 2)21120111001????10???????????00010000020001111210120101111???????????????????????????????????????????????
	Sinopa_grangeri 00011001010001000011111000110001102200002110111110100001?????????001001(0 1)001011101101111011102100110110012101000011101?000012110111100?1?1???000
	Sinopa_jilinia ????1001?100?????????11000110011102200002000111111001001???????????????????????????????????????????????????????????????????????????????????????
	Teratodon 000001020001?101010??1101111100111230?22000011100?1???21???????????210100010111?1001101012102000???????????????????????????????????????????????
	Thinocyon 0000010100000000001001100?110?11?0??0?0?30??1?100?020002???????????1000101101000110121111110212?02?00001210?10100100010??000100100000?001000000
	Tinerhodon ????00100001111100022100001?010200??00001000000000???????????????????????0?????????????????????????????????????????????????????????????????????
	Tritemnodon_agilis 00011010010011000011112100110111002111021220111000110112?????????001001010102111100111120020110011?0?0?11?11??101??01?100?001001000010000??0000
	Pakakali ????????????????????????????????????????????????????????011101?0???????????????????????????????????????????????????????????????????????????????
	Mlanyama_sugu 0?0011120001?????????121120?002121?33?22023101100??????????????????????????????????????????????????????????????????????????????????????????????
	Masrasector_nananubis 00000101010100000110011011111001112302210000111000010001010101101??1000000101110101121112120211011?011?010111?0011?01?100?00000????????????????
;
END;
constraint root = 1-.;
constraint ingroup = 2-.;
constraint Hyaenodontida = Akhnatenavus_leptognathus Akhnatenavus_nefertiticyon Allopterodon_torvidus Anasinopa_leakeyi Apterodon_gaudryi Apterodon_langebadrae Apterodon_macrognathus Arfia_gingerichi Arfia_shoshoniensis Arfia_opisthotoma Boualitomus Boritia_duffaudi Brychotherium_ephalmos Cynohyaenodon Dissopsalis_pyroclasticus Eoproviverra Eurotherium_matthesi Eurotherium_theriodis Furodon Galec…
calibrate Maelestes_gobiensis=Uniform(71,75)
Altacreodus=Uniform(65,70)
Tinerhodon=Uniform(55.8,56.5)
Akhnatenavus_leptognathus=Uniform(33.7,33.9)
Akhnatenavus_nefertiticyon=Uniform(33.9,35)
Allopterodon_torvidus=Uniform(42.6,42.8)
Anasinopa_leakeyi=Uniform(15,17.8)
Apterodon_gaudryi=Uniform(30.9,32.6)
Apterodon_langebadrae=Uniform(31,39.6)
Apterodon_macrognathus=Uniform(33.7,33.9)
Arfia_gingerichi=Uniform(55.4,55.6)
Arfia_shoshoniensis=Uniform(53,55)
Arfia_opisthotoma=Uniform(53,55)
Boualitomus=Uniform(54,55.8)
Boritia_duffaudi=Uniform(51,54)
Brychotherium_ephalmos=Uniform(33.9,35)
Cynohyaenodon=Uniform(34,48)
Dissopsalis_pyroclasticus=Uniform(9,15)
Eoproviverra=Uniform(48.6,55.8)
Eurotherium_matthesi=Uniform(40.4,48.6)
Eurotherium_theriodis=Uniform(40.4,48.6)
Furodon=Uniform(45.7,49.3)
Galecyon_chronius=Uniform(50.3,53)
Galecyon_mordax=Uniform(53,55.4)
Galecyon_morloi=Uniform(55.4,55.6)
Galecyon_peregrinus=Uniform(53,55.4)
Gazinocyon_vulpeculus=Uniform(50.3,53)
Glibzegdouia=Uniform(45.7,49.3)
Hemipsalodon=Uniform(37.8,41.2)
Hyaenodon_horridus=Uniform(33.3,38)
Hyaenodon_ErgiliynDzo=Uniform(32,34)
Hyaenodon_minor=Uniform(33.9,37.2)
Hyaenodon_exiguus=Uniform(33.9,37.2)
Hyaenodon_neimongoliensis=Uniform(23,33.9)
Hyainailouros_sulzeri=Uniform(15,18)
Indohyaenodon=Uniform(54,55)
Isohyaenodon_pilgrimi=Uniform(15,20)
Kerberos=Uniform(37.2,40.4)
Koholia=Uniform(51,51.8)
Kyawdawia=Uniform(36.7,40.1)
Lahimia=Uniform(59.2,61.6)
Leakitherium_hiwegi=Uniform(15,17.8)
Lesmesodon=Uniform(40.4,48.6)
Limnocyon_verus=Uniform(46.2,50.3)
Leonhardtina_gracilis=Uniform(40.4,48.6)
Masrasector_aegypticum=Uniform(30.6,31)
Masrasector_ligabuei=Uniform(30.6,33)
Matthodon_tritens=Uniform(40.4,48.6)
Megistotherium=Uniform(14,19)
Metapterodon=Uniform(15,20)
Metasinopa_spp=Uniform(30,33)
Morlodon=Uniform(48.6,55.8)
Orienspterodon_dahkoensis=Uniform(39,42)
Oxyaenoides_bicuspidens=Uniform(40.4,48.6)
Oxyaenoides_lindgreni=Uniform(48.6,51)
Paratritemnodon=Uniform(44.5,49)
Paroxyaena_sp=Uniform(37.2,40.4)
Parvagula_palulae=Uniform(47.8,56)
Preregidens_langebadrae=Uniform(48.6,55.8)
Prolimnocyon_atavus=Uniform(50,53)
Prolimnocyon_chowi=Uniform(55.3,57)
Propterodon_tongi=Uniform(43,46)
Propterodon_morrisi=Uniform(43,46)
Proviverra=Uniform(41,46)
Prototomus_minimus=Uniform(48.6,55.8)
Prototomus_phobos=Uniform(46,55)
Pterodon_africanus=Uniform(33.7,33.9)
Pterodon_dasyuroides=Uniform(33.9,37.2)
Pterodon_phiomensis=Uniform(33.7,33.9)
Pyrocyon_strenuus=Uniform(50.3,55.8)
Quasiapterodon=Uniform(29.2,30)
Quercytherium_simplicidens=Uniform(33.9,37.2)
Quercytherium_tenebrosum=Uniform(33.9,40)
Sinopa_grangeri=Uniform(46.2,50.3)
Sinopa_jilinia=Uniform(40.4,46.2)
Teratodon=Uniform(15,20)
Thinocyon=Uniform(46.2,50.3)
Tritemnodon_agilis=Uniform(46.2,50.3)
Masrasector_nananubis=Uniform(33.9,35)
Pakakali=Fixed(25)
Mlanyama_sugu=Uniform(20,24);
calibrate root=uniform(75,100);
calibrate Hyaenodontida=uniform(62,80);
prset brlenspr=clock:uniform;
prset clockvarpr=igr;
prset igrvarpr=exp(3);
prset clockratepr = normal(0.01,0.007);
prset topologypr = constraints (root,ingroup,Hyaenodontida);
prset nodeagepr = calibrated;
lset coding=variable rates=gamma;
unlink statefreq=(all) revmat=(all) shape=(all) pinvar=(all);
ctype ordered: 32 33 37 38 39 40 41 42 43 44 45 46 63 77 88 89 95 97;
prset applyto=(all) ratepr=variable;
mcmcp ngen=20000000 relburnin=yes burninfrac=0.25 printfreq=1000 samplefreq=1000 nchains=4 temp=0.02 savebrlens=yes;
mcmc;
sump;
sumt contype=allcompat;
