# Supplementary material for: The first hyaenodont from the late Oligocene Nsungwe Formation of Tanzania: Paleoecological insights into the Paleogene-Neogene carnivore transition
Source: PLoS One. 2017 Oct 11;12(10):e0185301. doi: 10.1371/journal.pone.0185301 (PMC5636082; doi:10.1371/journal.pone.0185301)
Supplement: S3 Dataset — The “allcompat” consensus tree output by MrBayes after completing the tip-dating Bayesian analysis. It is illustrated with biogeographic reconstructions in S1 Fig. and abbreviated to show the Afro-Arabian OTUs in Fig 4. The calculations necessary to adjust the timescale and % change/Ma are included in the manuscript. (TRE) [file pone.0185301.s007.tre]

#NEXUS
[ID: 2949339231]
begin taxa;
	dimensions ntax=81;
	taxlabels
		Maelestes_gobiensis
		Altacreodus
		Akhnatenavus_leptognathus
		Akhnatenavus_nefertiticyon
		Allopterodon_torvidus
		Anasinopa_leakeyi
		Apterodon_gaudryi
		Apterodon_langebadrae
		Apterodon_macrognathus
		Arfia_gingerichi
		Arfia_shoshoniensis
		Arfia_opisthotoma
		Boualitomus
		Boritia_duffaudi
		Brychotherium_ephalmos
		Cynohyaenodon
		Dissopsalis_pyroclasticus
		Eoproviverra
		Eurotherium_matthesi
		Eurotherium_theriodis
		Furodon
		Galecyon_chronius
		Galecyon_mordax
		Galecyon_morloi
		Galecyon_peregrinus
		Gazinocyon_vulpeculus
		Glibzegdouia
		Hemipsalodon
		Hyaenodon_horridus
		Hyaenodon_ErgiliynDzo
		Hyaenodon_minor
		Hyaenodon_exiguus
		Hyaenodon_neimongoliensis
		Hyainailouros_sulzeri
		Indohyaenodon
		Isohyaenodon_pilgrimi
		Kerberos
		Koholia
		Kyawdawia
		Lahimia
		Leakitherium_hiwegi
		Lesmesodon
		Limnocyon_verus
		Leonhardtina_gracilis
		Masrasector_aegypticum
		Masrasector_ligabuei
		Matthodon_tritens
		Megistotherium
		Metapterodon
		Metasinopa_spp
		Morlodon
		Orienspterodon_dahkoensis
		Oxyaenoides_bicuspidens
		Oxyaenoides_lindgreni
		Paratritemnodon
		Paroxyaena_sp
		Parvagula_palulae
		Preregidens_langebadrae
		Prolimnocyon_atavus
		Prolimnocyon_chowi
		Propterodon_tongi
		Propterodon_morrisi
		Proviverra
		Prototomus_minimus
		Prototomus_phobos
		Pterodon_africanus
		Pterodon_dasyuroides
		Pterodon_phiomensis
		Pyrocyon_strenuus
		Quasiapterodon
		Quercytherium_simplicidens
		Quercytherium_tenebrosum
		Sinopa_grangeri
		Sinopa_jilinia
		Teratodon
		Thinocyon
		Tinerhodon
		Tritemnodon_agilis
		Pakakali
		Mlanyama_sugu
		Masrasector_nananubis
		;
end;
begin trees;
	translate
		1	Maelestes_gobiensis,
		2	Altacreodus,
		3	Akhnatenavus_leptognathus,
		4	Akhnatenavus_nefertiticyon,
		5	Allopterodon_torvidus,
		6	Anasinopa_leakeyi,
		7	Apterodon_gaudryi,
		8	Apterodon_langebadrae,
		9	Apterodon_macrognathus,
		10	Arfia_gingerichi,
		11	Arfia_shoshoniensis,
		12	Arfia_opisthotoma,
		13	Boualitomus,
		14	Boritia_duffaudi,
		15	Brychotherium_ephalmos,
		16	Cynohyaenodon,
		17	Dissopsalis_pyroclasticus,
		18	Eoproviverra,
		19	Eurotherium_matthesi,
		20	Eurotherium_theriodis,
		21	Furodon,
		22	Galecyon_chronius,
		23	Galecyon_mordax,
		24	Galecyon_morloi,
		25	Galecyon_peregrinus,
		26	Gazinocyon_vulpeculus,
		27	Glibzegdouia,
		28	Hemipsalodon,
		29	Hyaenodon_horridus,
		30	Hyaenodon_ErgiliynDzo,
		31	Hyaenodon_minor,
		32	Hyaenodon_exiguus,
		33	Hyaenodon_neimongoliensis,
		34	Hyainailouros_sulzeri,
		35	Indohyaenodon,
		36	Isohyaenodon_pilgrimi,
		37	Kerberos,
		38	Koholia,
		39	Kyawdawia,
		40	Lahimia,
		41	Leakitherium_hiwegi,
		42	Lesmesodon,
		43	Limnocyon_verus,
		44	Leonhardtina_gracilis,
		45	Masrasector_aegypticum,
		46	Masrasector_ligabuei,
		47	Matthodon_tritens,
		48	Megistotherium,
		49	Metapterodon,
		50	Metasinopa_spp,
		51	Morlodon,
		52	Orienspterodon_dahkoensis,
		53	Oxyaenoides_bicuspidens,
		54	Oxyaenoides_lindgreni,
		55	Paratritemnodon,
		56	Paroxyaena_sp,
		57	Parvagula_palulae,
		58	Preregidens_langebadrae,
		59	Prolimnocyon_atavus,
		60	Prolimnocyon_chowi,
		61	Propterodon_tongi,
		62	Propterodon_morrisi,
		63	Proviverra,
		64	Prototomus_minimus,
		65	Prototomus_phobos,
		66	Pterodon_africanus,
		67	Pterodon_dasyuroides,
		68	Pterodon_phiomensis,
		69	Pyrocyon_strenuus,
		70	Quasiapterodon,
		71	Quercytherium_simplicidens,
		72	Quercytherium_tenebrosum,
		73	Sinopa_grangeri,
		74	Sinopa_jilinia,
		75	Teratodon,
		76	Thinocyon,
		77	Tinerhodon,
		78	Tritemnodon_agilis,
		79	Pakakali,
		80	Mlanyama_sugu,
		81	Masrasector_nananubis
		;
tree con_all_compat = [&R] (1[&prob=1.00000000e+000,prob_stddev=0.00000000e+000,prob_range={1.00000000e+000,1.00000000e+000},prob(percent)="100",prob+-sd="100+-0",height_mean=5.81199442e-001,height_median=3.63855533e-001,height_95%HPD={2.01862950e-005,1.51471136e+000},age_mean=6.15045194e+001,age_median=6.16146569e+001,age_95%HPD={5.75890942e+001,6.52184131e+001}]:8.008959e+000[&length_mean=8.085…
end;
