# Supplementary material for: The first hyaenodont from the late Oligocene Nsungwe Formation of Tanzania: Paleoecological insights into the Paleogene-Neogene carnivore transition
Source: PLoS One. 2017 Oct 11;12(10):e0185301. doi: 10.1371/journal.pone.0185301 (PMC5636082; doi:10.1371/journal.pone.0185301)
Supplement: S4 Dataset — The PSTAT MrBayes output file for the analysis, which includes the median and mean clock rates for the analysis used to calculate the absolute % change/Ma reported in the results section, in Table 1, and S1 Table. (PSTAT) [file pone.0185301.s008.pstat]

[ID: 2949339231]
Parameter	Mean	Variance	Lower	Upper	Median	minESS	avgESS	PSRF
TH	7.714086e-001	5.783763e-001	2.648448e-005	1.986001e+000	4.806749e-001	1.223830e+002	2.684579e+002	1.000075e+000
TL	8.364031e+000	6.828335e+001	2.774742e-004	2.118682e+001	5.101751e+000	1.188879e+002	2.624986e+002	1.000051e+000
alpha	2.200503e+000	1.413986e-001	1.494153e+000	2.929445e+000	2.163841e+000	8.582855e+003	9.487900e+003	1.000101e+000
m{1}	1.033268e+003	1.962441e+007	5.183373e-001	5.199198e+003	3.851661e+000	8.169236e+001	8.675679e+001	1.005371e+000
igrvar	1.871766e-002	3.974540e-004	1.000722e-006	5.632931e-002	1.064082e-002	1.406914e+002	2.789883e+002	1.000192e+000
clockrate	9.451032e-003	8.685731e-005	3.137757e-007	2.449776e-002	5.913367e-003	1.239456e+002	2.743197e+002	1.000123e+000
