# Supplementary material for: The first hyaenodont from the late Oligocene Nsungwe Formation of Tanzania: Paleoecological insights into the Paleogene-Neogene carnivore transition
Source: PLoS One. 2017 Oct 11;12(10):e0185301. doi: 10.1371/journal.pone.0185301 (PMC5636082; doi:10.1371/journal.pone.0185301)
Supplement: S1 Table — The most important statistical results for the entire analysis. The node code corresponds to S1 Fig. The table includes support values for each clade, divergence age estimates that have been properly adjusted, and evolutionary rates for every lineage in the analysis. (XLSX) [file pone.0185301.s010.xlsx]

## Sheet: S8 Internal nodes
		Bayesian Tip-Dating Statistics									Bayesian Binary MCMC Biogeographic Analysis (% probability of origin for node)
		Mean Age (Ma)	Median Age (Ma)	Youngest Age estimate (Ma)	Oldest Age estimate (Ma)	Relative Mean Rate (% change/Ma)	Median Relative Rate (% change/Ma)	Absolute Mean Rate (% change/Ma)	Absolute Median Rate (% change/Ma)	Posterior probability	Afro-Arabia	Asia	Europe	North America
T1	Hyaenodonta	70.4032	70.1003	64.5515	75.987	1.8724	1.5589	1.76961	0.921835	1	0.05	0.17	99.52	0.26
T2	Proviverrinae	65.3464	65.2173	57.3756	72.5556	0.6839	0.5392	0.646356	0.318849	0.3344	0	0	99.99	0
T3	Eoproviverra + Proviverra	57.9222	57.4486	49.6089	66.3008	0.8171	0.6493	0.772244	0.383955	0.2249	0	0	100	0
T4	Morlodon +	60.1341	59.7741	52.5248	67.3902	0.7945	0.6088	0.750884	0.360006	0.1393	0	0	100	0
T5	Parvagula + Lesmesodon	53.3475	52.8271	46.8012	60.2438	1.0002	0.8753	0.945292	0.517597	0.4615	0	0	100	0
T6	Sinopa clade + Hyainailouroidea	69.8899	69.6222	64.293	75.6248	14.1441	9.1327	13.3676	5.4005	0.2763	0.02	0.04	99.55	0.39
T7	Sinopa clade + Limnocyoninae	68.0647	67.813	61.9871	73.5251	1.0003	0.5303	0.945387	0.313586	0.1819	0.03	0.11	95.59	4.27
T8	Prototomus/Sinopa clade	60.9164	60.6256	53.8765	67.632	1.2621	1.0385	1.19281	0.614103	0.866	0.04	0.14	96.36	3.47
T9	Prototomus phobos +	58.079	57.8128	51.2084	64.6818	1.0207	0.7672	0.964667	0.453674	0.4496	0.05	0.47	8.94	90.55
T10	Sinopa	51.4953	51.1844	45.852	56.9348	1.1188	0.9731	1.05738	0.57543	0.9732	0.18	6.01	1.79	92.02
T11	Arfia/Limnocyoninae	64.9649	64.7007	59.1369	70.6206	1.54	1.1461	1.45546	0.677731	0.4816	0.09	0.86	77.04	22.01
T12	Arfia	59.0403	58.8402	53.99	63.2701	1.721	1.442	1.62652	0.852708	0.9981	0.07	0.2	77.4	22.32
T13	A. shoshoniensis + A. opisthotoma	56.2974	56.1744	51.8967	59.9296	1.1578	0.8541	1.09424	0.505061	0.8397	0.01	0.01	1.17	98.82
T14	Limnocyoninae	58.471	58.228	53.5455	62.903	1.2557	1.1154	1.18677	0.659577	0.9897	0.39	16.34	26.84	56.43
T15	P. atavus +	54.8424	54.6776	49.8321	59.0689	0.8657	0.7094	0.818176	0.419494	0.6248	0.01	0.03	0.18	99.78
T16	Limnocyon + Thinocyon	52.0294	51.8055	46.8003	56.766	1.3418	1.0014	1.26814	0.592165	0.9936	0	0	0	99.99
T17	Hyaenodontidae/Hyainailouroidea clade	68.9227	68.6577	63.4348	74.1207	8.1497	5.0235	7.70231	2.97058	0.1613	0.01	0.01	99.96	0.02
T18	Hyaenodontidae	63.5314	63.317	57.0231	69.4642	1.8107	1.3413	1.7113	0.79316	0.114	0	0	100	0
T19	Cynohyaenodon + Allopterodon	55.8777	55.5717	46.9279	64.5291	0.5391	0.4451	0.509505	0.263204	0.1963	0	0	100	0
T20	Eurotherium clade +	61.3937	61.1347	54.6885	67.3171	1.8691	1.2579	1.76649	0.743842	0.1317	0	0	100	0
T21	Leonhardtina +	53.7818	53.353	46.6335	60.7624	0.884	0.7276	0.835471	0.430257	0.5292	0	0	100	0
T22	Eurotherium	46.8565	46.6729	41.3195	51.772	1.4417	1.2216	1.36256	0.722377	0.9932	0	0	100	0
T23	Matthodon +	59.0827	58.7916	52.6542	65.5219	3.4934	2.5174	3.30162	1.48863	0.3656	0	0.01	99.99	0
T24	Oxyaenoides +	55.9562	55.6417	49.799	61.8581	3.4251	2.6133	3.23707	1.54534	0.7883	0.01	0.48	99.5	0.01
T25	Oxyaenoides	52.1925	51.9761	47.1627	56.5113	1.7259	1.3082	1.63115	0.773587	0.8694	0	0.02	99.98	0
T26	Hyaenodontinae	49.5305	49.285	44.0829	54.4001	2.4728	1.9754	2.33705	1.16813	0.8142	0.04	90.94	9	0.03
T27	P. tongi +	46.8271	46.6455	41.8863	51.2245	1.6542	1.21	1.56339	0.715517	0.5729	0.02	98.93	1.02	0.02
T28	Hyaenodon	40.5698	40.4059	35.7445	44.8123	1.7157	1.5193	1.62151	0.898418	0.8361	0.03	95.13	4.76	0.08
T29	Ergilyn Dzo Hyaenodon + H. exiguus	37.4332	37.2834	32.7735	41.4155	1.0572	0.7093	0.999163	0.419435	0.8956	0.05	95.84	4.07	0.04
T30	H. minor +	38.5715	38.4265	33.9333	42.3726	1.0776	0.6856	1.01844	0.40542	0.5562	0.1	81.41	17.63	0.86
T31	H. horridus + H. neimongoliensis	36.9111	36.7654	32.4417	41.0521	0.7226	0.471	0.682932	0.27852	0.4351	0.22	85.84	6.11	7.84
T32	Galecyon clade + Hyainailouroidea	68.3728	68.1618	62.797	73.4605	2.6551	0.9425	2.50934	0.557335	0.0068	0.04	0.01	99.87	0.08
T33	Gazinocyon/Galecyon clade	65.1992	64.889	59.3254	71.3404	1.4088	1.0141	1.33146	0.599675	0.0316	0	0	99.94	0.05
T34	Gazinocyon + Quercytherium	56.5822	56.0247	49.5036	63.7714	1.2948	1.1767	1.22372	0.695826	0.2442	0.01	0.02	99.37	0.6
T35	Quercytherium	42.0701	41.757	35.7821	47.985	1.0956	1.0233	1.03546	0.605115	0.9816	0	0	99.99	0
T36	Boritia +	62.3143	62.0731	56.5808	67.4962	1.6857	1.342	1.59316	0.793574	0.3802	0	0	99.98	0.02
T37	Galecyon	60.8509	60.6362	55.4204	65.3684	1.413	1.1809	1.33543	0.69831	0.6307	0.01	0.01	99.69	0.29
T38	G. peregrinus +	59.3718	59.1689	54.3972	64.0483	0.7998	0.4867	0.755894	0.287804	0.3274	0.01	0.01	3.28	96.69
T39	G. mordax + G. chronius	57.6535	57.4586	52.6804	62.1056	0.856	0.589	0.809008	0.348297	0.3987	0	0	0.01	99.98
T40	Pyrocyon/Preregidens + Hyainailouroidea	67.7143	67.5506	61.6484	72.7882	1.7492	0.6067	1.65317	0.358764	0.0121	1.91	0.09	97.15	0.85
T41	Pyrocyon + Preregidens	62.2465	61.9593	55.3452	68.549	0.9916	0.7787	0.937164	0.460474	0.1577	0.14	0.07	97.8	2
T42	Lahimia/Boualitomus + Hyainailouroidea	67.5237	67.2167	61.7813	72.573	2.4125	1.0996	2.28006	0.650234	0.0558	94.19	0.4	5.01	0.39
T43	Lahimia + Boualitomus	62.8593	62.6624	57.8714	67.1062	2.9383	2.286	2.777	1.3518	0.9745	99.98	0	0.01	0
T44	Koholia/Tritemnodon + Hyainailouridea	65.4142	65.1442	59.751	71.0213	3.3738	2.3657	3.18859	1.39893	0.3008	96.01	2.63	0.33	1.03
T45	Koholia + Tritemnodon	55.6449	55.1846	49.5431	61.6309	1.1475	1.0384	1.08451	0.614044	0.7709	94.95	0.37	0.24	4.45
T46	Indohyaenodon + Hyainailouroidea	63.7535	63.5513	57.6607	69.3999	2.6239	1.837	2.47986	1.08629	0.1744	85.9	13.91	0.08	0.11
T47	Hyainailouroidea	61.3943	61.1413	55.1563	67.4527	3.0169	2.1831	2.85128	1.29095	0.1796	93.51	6.41	0.05	0.04
T48	Teratodontinae	57.8271	57.5901	50.1904	64.0259	1.5746	1.2232	1.48816	0.723323	0.0918	99.96	0.04	0	0
T49	Pakakali +	52.3877	51.9487	46.0424	59.2623	1.2357	1.0815	1.16786	0.639531	0.2247	100	0	0	0
T50	Glibzegdouia +	52.388	51.9405	45.707	59.1054	1.2946	1.0657	1.22353	0.630188	0.4671	100	0	0	0
T51	Brychotherium +	45.3555	44.9134	38.3176	52.9391	0.921	0.808	0.87044	0.4778	0.5281	100	0	0	0
T52	Masrasector +	39.9886	39.4759	33.4656	46.7333	0.8456	0.747	0.799179	0.441729	0.4728	100	0	0	0
T53	M. nananubis +	36.8456	36.6466	32.175	41.1334	1.3136	1.0067	1.24149	0.595299	0.3751	100	0	0	0
T54	M. aegypticum + M. ligabuei	33.2514	33.095	28.6274	37.0619	0.5855	0.4412	0.553358	0.260898	0.4447	100	0	0	0
T55	Teratodon +	31.5089	30.8712	23.9609	40.682	0.6587	0.5465	0.622539	0.323166	0.3952	100	0	0	0
T56	Anasinopa + Dissopsalis	25.1662	24.6178	16.8089	33.0968	0.8388	0.7447	0.792753	0.440368	0.9201	100	0	0	0
T57	Kyawdawia clade + Hyainailouridae	57.1731	56.8587	49.9039	63.6103	1.7345	1.3631	1.63928	0.806051	0.2918	82.97	16.84	0.14	0.05
T58	Kyawdawia +	51.1035	50.7109	44.634	57.47	0.9725	0.8477	0.919113	0.501276	0.8021	27.85	72.07	0.04	0.04
T59	Paratritemnodon + Metasinopa	47.8759	47.6265	42.81	52.4022	1.2268	0.9472	1.15945	0.560114	0.6578	41.6	58.23	0.08	0.08
T60	Hyainailouridae	53.0703	52.6896	46.4489	60.1914	2.1566	1.6991	2.03821	1.00474	0.5761	85.94	13.37	0.62	0.08
T61	Apterodontinae	43.5487	43.1402	36.5516	50.5078	1.1073	0.9776	1.04651	0.578091	0.9754	99.9	0.09	0.01	0
T62	Apterodon	39.959	39.6906	33.9084	45.2833	1.2976	0.9878	1.22637	0.584122	0.7349	99.98	0	0.02	0
T63	A. langebadreae + A. gaudryi	36.4509	36.1817	30.8364	41.5632	1.1345	0.8693	1.07222	0.514049	0.9685	99.46	0.02	0.5	0.02
T64	Hyainailourinae	49.6587	49.3787	43.4094	55.4891	2.264	1.6306	2.13971	0.964234	0.577	24.24	64.64	10.89	0.23
T65	Pterodon dasyuroides +	46.326	46.1016	40.9604	50.8824	3.0866	2.1781	2.91716	1.28799	0.7139	0.61	1.52	97.83	0.04
T66	Kerberos +	44.7639	44.5844	40.0333	48.9304	3.0754	1.8645	2.90657	1.10255	0.2772	0.69	0.13	99.1	0.08
T67	Akhnatenavus clade +	44.0675	43.8518	39.1757	48.0267	1.5376	0.8721	1.45319	0.515705	0.1326	10.62	0.16	88.46	0.76
T68	Hemipsalodon +	42.3966	42.2076	37.3103	46.6924	1.4409	0.9219	1.3618	0.545153	0.3151	55.18	0.38	24.23	20.21
T69	Akhnatenavus	36.9212	36.7538	32.34	41.022	1.4044	1.1778	1.3273	0.696476	0.9785	99.94	0.01	0.03	0.03
T70	Paroxyaena +	42.4696	42.3324	37.6923	46.6246	1.0585	1.0585	1.00039	0.62593	0.098	15.1	0.13	84.63	0.15
T71	Metapterodon +	39.517	39.301	34.5068	44.2693	0.8296	0.8296	0.784058	0.490573	0.2731	99.28	0.01	0.7	0.01
T72	"Pterodon" + Miocene hyainailourines	39.4722	39.2727	33.9572	44.1515	0.747	0.747	0.705992	0.441729	0.2768	99.99	0	0	0
T73	"Pterodon"	37.8363	37.6314	32.8245	42.4321	0.84	0.84	0.793887	0.496723	0.2767	100	0	0	0
T74	Mlanyama +	29.7265	29.4831	23.7633	35.4686	0.9133	0.9133	0.863163	0.540068	0.8812	100	0	0	0
T75	Miocene hyainailourines	26.8492	26.6107	21.1073	32.2645	0.6924	0.6924	0.654389	0.409442	0.3433	100	0	0	0
T76	Isohyaenodon + Hyainailouros	23.5194	23.238	17.3052	29.2328	1.0627	1.0627	1.00436	0.628414	0.505	99.65	0.01	0.33	0.01
T77	Megistotherium + Leakitherium	22.0837	21.7712	16.1773	28.0987	0.6186	0.6186	0.584641	0.365801	0.6124	100	0	0	0
T78	Altacreodus/Tinerhodon clade + Hyaenodonta	78.4697	77.9198	70.4439	86.905	0.9496	0.6699	0.89747	0.396136	1	13.51	10.63	59.22	16.64
T79	Altacreodus + Tinerhodon	71.3917	70.8998	64.7355	78.4418	0.705	0.6281	0.666298	0.371419	0.8669	45.37	1.09	9.73	43.82
Root	Maelestes + Ingroup	81.6687	80.9909	73.5926	89.9263					1	4.83	80.17	10.96	4.05
Mean age adjustment = +11.5637 Median Age adjustment = +11.3673 Mean clock rate = 0.009451032 Median clock rate = 0.005913367

## Sheet: Terminal branches
	Mean Age (Ma)	Median Age (Ma)	Youngest Age estimate (Ma)	Oldest Age estimate (Ma)	Relative Mean Rate (% change/Ma)	Median Relative Rate (% change/Ma)	Absolute Mean Rate (% change/Ma)	Absolute Median Rate (% change/Ma)
Akhnatenavus leptognathus	33.7991	33.7974	30.62	36.1854	1.3223	1.0678	1.24971	0.738999
Akhnatenavus nefertiticyon	34.4555	34.4539	31.1573	37.0258	0.7945	0.5601	0.750884	0.444026
Allopterodon torvidus	42.7012	42.7087	39.5398	45.1006	0.8853	0.7864	0.8367	0.494771
Altacreodus magnus	67.6833	67.5369	63.4027	71.6813	0.7061	0.5488	0.667337	0.394621
Anasinopa leakeyi	16.511	16.4597	12.9348	19.6713	0.7051	0.6338	0.666392	0.394062
Apterodon gaudryi	31.7624	31.7379	28.3977	34.5439	1.0336	0.8217	0.976859	0.577652
Apterodon langebadrae	34.017	33.6988	28.6711	39.1781	1.0137	0.6917	0.958051	0.566531
Apterodon macrognathus	33.7999	33.7967	30.635	36.2035	1.1479	0.991	1.08488	0.641532
Arfia gingerichi	55.4992	55.5	52.3363	57.9011	1.24	0.8316	1.17193	0.693004
Arfia opisthotoma	53.9226	53.9099	50.3469	56.7126	1.2838	0.9351	1.21332	0.717483
Arfia shoshoniensis	54.0984	54.0891	50.653	56.9228	0.538	0.3919	0.508466	0.300674
Boritia duffaudi	52.4633	52.4146	48.6686	55.7057	1.3836	1.2147	1.30764	0.773258
Boualitomus marocanensis	54.9724	54.9548	51.5124	57.7278	0.753	0.6921	0.711663	0.420832
Brychotherium ephalmos	34.4341	34.4277	31.0969	36.9556	1.4232	1.163	1.34507	0.79539
Cynohyaenodon cayluxi	44.5313	44.8175	37.5777	49.9997	0.7701	0.7121	0.727824	0.430389
Dissopsalis pyroclasticus	11.5658	11.3673	11.3673	11.3673	1.2996	1.1933	1.22826	0.726313
Eoproviverra eisenmanni	52.4416	52.2952	47.1655	57.3102	1.1078	0.919	1.04699	0.619121
Eurotherium matthesi	44.9436	44.8176	39.7382	49.7959	0.4836	0.2886	0.457052	0.270272
Eurotherium theriodis	43.2992	43.0018	38.0897	48.1401	1.3713	1.0169	1.29602	0.766384
Furodon crocheti	47.3413	47.2564	43.3527	50.7575	1.6938	1.4615	1.60082	0.946621
Galecyon chronius	51.736	51.6991	48.0362	54.7447	0.8841	0.8078	0.835566	0.494101
Galecyon mordax	54.2067	54.1748	50.6872	57.2521	1.089	0.8078	1.02922	0.608614
Galecyon morloi	55.4999	55.5055	52.3422	57.9066	1.0259	0.8115	0.969581	0.573349
Galecyon peregrinus	54.2186	54.1863	50.603	57.1767	1.0104	0.8601	0.954932	0.564686
Gazinocyon vulpeculus	51.656	51.6076	47.9577	54.7156	1.1891	1.1168	1.12382	0.664557
Glibzegdouia tabelbalaensis	47.3348	47.2608	43.3479	50.7481	1.4845	1.1696	1.40301	0.829649
Hemipsalodon grandis	39.1884	39.1333	35.3498	42.5469	1.9329	1.5002	1.82679	1.08025
Ergiliyn Dzo Hyaenodon	33.0475	33.0274	29.5742	35.8693	0.8019	0.7024	0.757878	0.448161
Hyaenodon exiguus	35.327	35.2696	31.4535	38.6265	1.007	0.7021	0.951719	0.562786
Hyaenodon horridus	35.1659	35.0718	30.8352	38.8283	1.0562	0.7505	0.998218	0.590283
Hyaenodon minor	35.4737	35.42	31.5264	38.7128	1.0499	0.7834	0.992264	0.586762
Hyaenodon neimongoliensis	30.572	30.6983	24.5503	35.7642	0.7369	0.6523	0.696447	0.411834
Hyainailouros sulzeri	16.4449	16.3967	12.6501	19.6502	1.1694	1.0404	1.1052	0.653547
Indohyaenodon raoi	54.5051	54.5025	51.2238	57.0495	1.1161	1.0028	1.05483	0.62376
Isohyaenodon pilgrimi	17.4701	17.3198	12.9797	21.334	1.0433	0.8993	0.986026	0.583073
Kerberos langebadrae	38.7363	38.6909	34.8648	41.9865	1.274	1.0871	1.20406	0.712006
Koholia atlasense	51.3939	51.3897	48.1385	53.8796	1.3232	1.0408	1.25056	0.739502
Kyawdawia lupina	38.597	38.5275	34.7523	41.9095	0.8706	0.8064	0.822807	0.486556
Lahimia selloumi	60.1358	60.1174	56.4273	63.0188	2.6811	1.9174	2.53392	1.4984
Leakitherium hiwegi	16.4445	16.4053	12.7207	19.529	0.8752	0.7498	0.827154	0.489127
Leonhardtina gracilis	46.18	46.1864	41.1223	50.577	0.6528	0.589	0.616963	0.364833
Lesmesodon spp.	45.96	45.9872	40.6835	50.5154	0.7407	0.6532	0.700038	0.413958
Limnocyon verus	48.2178	48.1242	44.1993	51.899	1.0001	0.812	0.945198	0.55893
Maelestes gobiensis	73.0682	72.982	68.9563	76.5857	0.9009	0.7989	0.851443	0.50349
Masrasector aegypticum	30.8013	30.8029	27.5566	33.1875	0.7685	0.5878	0.726312	0.429495
Masrasector ligabuei	31.7796	31.7464	28.1428	34.6912	0.5667	0.3382	0.53559	0.316714
Masrasector nananubis	34.4055	34.4082	31.0366	36.9074	1.4036	0.9552	1.32655	0.784436
Matthodon tritens	44.2764	44.0226	38.7349	49.5896	1.3826	1.2279	1.3067	0.772699
Megistotherium osteothlastes	16.9339	16.8038	12.6252	20.8053	0.6576	0.5639	0.6215	0.367516
Metapterodon kaiseri	17.4745	17.3447	13.0604	21.488	1.0697	1.0087	1.01098	0.597828
Metasinopa fraasi	31.5927	31.5433	27.9118	34.8533	0.9027	0.8702	0.853145	0.504496
Mlanyama sugu	21.6944	21.6145	17.5513	25.2407	1.5948	1.2855	1.50725	0.891293
Morlodon vellerei	52.5511	52.4192	47.3481	57.2896	1.021	0.8414	0.96495	0.570611
Orienspterodon dahkoensis	40.6676	40.6014	36.9085	43.8405	0.847	0.7718	0.800502	0.473366
Oxyaenoides bicuspidens	45.2555	45.1869	39.8054	50.2165	0.9322	0.8415	0.881025	0.520983
Oxyaenoides lindgreni	49.6568	49.6217	45.9555	52.5729	1.5303	1.035	1.44629	0.855245
Pakakali rukwaensis	25	25	21.8644	27.367	1.0152	0.9404	0.959469	0.567369
Paratritemnodon indicus	46.3947	46.3009	42.2047	50.1439	0.6751	0.3939	0.638039	0.377296
Paroxyaena spp.	38.4424	38.4053	34.5231	41.5867	2.4974	2.0637	2.3603	1.39573
Parvagula palulae	51.374	51.0727	45.8881	56.8218	1.0953	0.8989	1.03517	0.612135
Preregidens langebadrae	52.085	51.8827	46.919	56.9837	1.2984	1.1772	1.22712	0.725642
Prolimnocyon atavus	51.7416	51.6987	48.0727	54.9143	0.572	0.4985	0.540599	0.319676
Prolimnocyon chowi	56.1297	56.1179	52.6473	58.8354	0.4879	0.2436	0.461116	0.272675
Propterodon morrisi	44.4132	44.3542	40.6072	47.5915	1.5038	1.1412	1.42125	0.840435
Propterodon tongi	44.4505	44.3937	40.6853	47.6551	0.927	0.6797	0.876111	0.518076
Prototomus minimus	52.8605	52.7702	47.8281	57.5179	0.911	0.775	0.860989	0.509134
Prototomus phobos	50.5897	50.4189	44.7113	56.0862	1.2066	1.0684	1.14036	0.674338
Proviverra typica	43.9592	43.8279	39.7357	47.8612	0.8338	0.7617	0.788027	0.465989
"Pterodon” africanus	33.8006	33.7973	30.6101	36.1769	0.8744	0.7407	0.826398	0.48868
Pterodon dasyuroides	35.7362	35.6646	31.9918	39.1195	0.7211	0.6065	0.681514	0.403004
"Pterodon” phiomensis	33.7991	33.7959	30.6291	36.1944	1.0155	0.7989	0.959752	0.567537
Pyrocyon strenuus	53.3738	53.2325	48.8672	57.461	0.9775	0.9134	0.923838	0.5463
Quasiapterodon minutus	29.6056	29.6022	26.3003	32.0313	0.8998	0.8457	0.850404	0.502875
Quercytherium simplicidens	35.6856	36.5074	31.8388	39.0072	1.3393	1.0811	1.26578	0.7485
Quercytherium tenebrosum	36.7158	35.6277	31.8388	39.0072	0.8638	0.7586	0.81638	0.482756
Sinopa grangeri	47.8767	47.7911	43.8554	51.5324	1.6157	1.1703	1.527	0.902973
Sinopa jilinia	44.1144	44.0359	39.6402	48.0564	0.6963	0.6334	0.658075	0.389144
Teratodon spp.	17.7035	17.5513	13.2626	21.612	0.8668	0.8185	0.819215	0.484432
Thinocyon velox	48.1339	48.0559	43.9353	51.7337	1.2721	0.965	1.20227	0.710944
Tinerhodon	56.156	56.1556	52.8707	58.5799	0.7476	0.7208	0.706559	0.417814
Tritemnodon agilis	48.5123	48.4179	44.4233	52.0341	0.8401	0.7748	0.793981	0.46951
Mean age adjustment = +11.5637 Median Age adjustment = +11.3673 Mean clock rate = 0.009451032 Median clock rate = 0.005913367
